# Supplementary material for: A Lipidomic Analysis Reveals Dynamic Changes of Polar Lipids for Oil Biosynthesis During Cotyledon Development in Perilla frutescens
Source: Plants (Basel). 2026 Jan 1;15(1):119. doi: 10.3390/plants15010119 (PMC12787418; doi:10.3390/plants15010119)
Supplement: Supplementary file 1 [file plants-15-00119-s001.zip]

Archive with 1 entries (1 files):
- plants-4024958-supplementary.pdf
